# Supplementary material for: MiR137 is an androgen regulated repressor of an extended network of transcriptional coregulators
Source: Oncotarget. 2015 Oct 5;6(34):35710–25. doi: 10.18632/oncotarget.5958 (PMC4742136; doi:10.18632/oncotarget.5958)
Supplement: Supplementary file 2 [file oncotarget-06-35710-s002.xlsx]

## Sheet: All miR137 targets Refseq
Pictar	MiRanda	Targetscan	mIRDB	DIANA validated	MSKCC	75 common elements in "Pictar", "miranda/mskcc", "Targetscan" and "miRDB":
	NM_001039211	NM_001114107	CH471051	NM_001039802.1	NM_130439	NM_004451
NM_004451	NM_001039211	NM_018171	AL445190	NM_044472.2	NM_001008541	NM_000248
NM_006722	AK127994	NM_000248	BC113862	NM_001791.3	NM_005962	NM_173354
NM_198177	BC110351	NM_152446	BC114473	NM_001145306.1	NM_015236	NM_032017
NM_198159	NM_007375	NM_018211	BX647324	NM_001259.6	NM_032632	NM_052905
NM_198178	NM_007375	NM_001938	NM_022568	NM_001259	NM_002748	NM_007249
NM_000248	NM_015866	NM_001105518	NM_170771	NM_198256	NM_080423	NM_000399
NM_198158	NM_015866	NM_016006	AL021939	NM_006540	NM_080422	NM_004774
NM_173354	BX647310	NM_012294	AF303134	NM_015013.3	NM_002828	NM_007203
NM_032017	BX647310	NM_002753	AK298325	NM_001009999.2	NM_001145777	NM_001001521
NM_052905	NM_015609	NM_018284	AK074266	NM_198256.2	NM_004117	NM_004974
NM_001004422	CR626328	NM_001201362	AK290784	NM_006540.2	NM_001145775	NM_020440
NM_006202	BC010631	NM_001145152	BC020849		NM_001145776	NM_004625
NM_001004417	NM_001032363	NM_001111319	AK222848		NM_017801	NM_015192
NM_001004421	NM_004442	NM_015137	CH471101		NM_004759	NM_031231
NM_003763	NM_017449	NM_032663	U49016		NM_032960	NM_014682
NM_001001433	NM_003196	NM_203394	AL831995		NM_000151	NM_018113
NM_001438	NM_000975	NM_003071	NM_005587		NM_005611	NM_001152
NM_206594	BC018970	NM_001168474	U49015		NM_000332	NM_173511
NM_206595	CR597577	NM_001098402	U49013		NM_001128164	NM_014445
NM_001001434	NM_198173	NM_052905	X68503		NM_207294	NM_152346
NM_014476	NM_021180	NM_001135058	U49019		NM_207295	NM_181712
NM_007249	NM_198174	NM_006281	AM393856		NM_207296	NM_004440
NM_000399	AK001624	NM_001198941	AM392739		NM_207297	NM_001316
NM_001017	NM_013943	NM_031953	U49018		NM_207292	NM_013261
NM_001677	NM_013943	NM_016470	U49017		NM_207293	NM_003272
NM_198317	AK095959	NM_001003698	DA778137		NM_021038	NM_004759
NM_198857	NM_152835	NM_004269	U49012		NM_004093	NM_002828
NM_138927	CR591696	NM_020818	NM_001171894		NM_014643	NM_013449
NM_003103	BC090039	NM_173354	EU446488		NM_015194	NM_198581
NM_022837	CR623375	NM_017913	X63381		NM_014965	NM_018211
NM_018490	BC068508	NM_001145144	N93079		NM_001042646	NM_001284
NM_014747	CR590266	NM_001174103	AC103967		NM_005967	NM_014849
NM_052841	BC011986	NM_001649	BC053871		NM_001128920	NM_003972
NM_002859	NM_005644	NM_152682	AK294207		NM_001128921	NM_019593
NM_153756	NM_024522	NM_001079515	AK291835		NM_002376	NM_174887
NM_006295	NM_153756	NM_198526	U49020		NM_001128919	NM_016644
NM_006562	NM_153756	NM_000231	Y16312		NM_001128918	NM_031953
NM_000231	NM_017629	NM_152346	U44889		NM_012294	NM_004354
NM_003043	NM_017629	NM_021225	BC013437		NM_207645	NM_012294
NM_020727	AK001622	NM_014290	X68505		NM_001008392	NM_024631
NM_181659	NM_012199	NM_005399	NM_001130928		NM_005808	NM_006267
NM_006534	NM_032017	NM_145006	AB208985		NM_030647	NM_007191
NM_004774	BC008344	NM_001130865	NM_001130926		NM_138730	NM_003257
NM_015117	AY198395	NM_001284	NM_001130927		NM_004242	NM_021240
NM_003901	AK024504	NM_001134285	AC022692		NM_004380	NM_015457
NM_032575	NM_005955	NM_015429	J04948		NM_001079846	NM_153634
NM_024893	NM_014747	NM_003205	AC068134		NM_001080546	NM_001105
NM_174972	BC003103	NM_001195328	CH471063		NM_004380	NM_015626
NM_138926	NM_032257	NM_021240	X55958		NM_001079846	NM_203403
NM_013304	CR598270	NM_004402	X53279		NM_005796	NM_025134
NM_000172	CR617225	NM_001105250	AI982769		NM_032353	NM_001046
NM_014270	NM_022821	NM_001046	AB012642		NM_001746	NM_032560
NM_007007	NM_014663	NM_194324	AK293017		NM_001024649	NM_014683
NM_178126	NM_174964	NM_001083913	DB194270		NM_198859	NM_018126
NM_007203	NM_174970	NM_020872	NM_031313		NM_203301	NM_005832
NM_020808	NM_174963	NM_015884	J03252		NM_031445	NM_206853
NM_173596	NM_006279	NM_006855	M19160		NM_018338	NM_006540
NM_006759	NM_174968	NM_021191	X07247		NM_001164496	NM_018710
NM_001001521	NM_174969	NM_017742	BC014139		NM_145859	NM_001198
NM_015303	NM_174971	NM_004671	CS223387		NM_007217	NM_018704
NM_173828	NM_174966	NM_014079	M90100		NM_145860	NM_004687
NM_004974	NM_174965	NM_207363	AY151286		NM_014689	NM_002126
NM_020440	NM_174967	NM_007159	U04636		NM_000038	NM_002515
NM_004844	AF425864	NM_001130720	U20548		NM_001127511	NM_017742
NM_015288	AF425855	NM_001100594	L15326		NM_001127510	NM_002500
NM_003344	AF425867	NM_001166460	BM978796		NM_199037	NM_001938
NM_182697	AY167993	NM_015384	U44805		NM_001037	NM_173822
NM_005637	AY167994	NM_173800	EU176282		NM_001135765	NM_013309
NM_052874	AY167995	NM_001656	AL033533		NM_170665	NM_024953
NM_014290	AY167997	NM_004451	AY382629		NM_001681	NM_152758
NM_021132	AK027212	NM_052954	L34209		NM_022826	NM_000868
NM_004625	NM_021639	NM_001242617	AK292167		NM_018710	NM_004229
NM_198128	BC068578	NM_013448	EU176597		NM_006618	NM_144778
NM_016271	NM_199044	NM_012198	AF044206		XM_001719676	NM_018364
NM_020126	CR623971	NM_002500	CH471067		NM_000813
NM_002603	NM_022745	NM_001100420	AY462100		NM_021911
NM_024663	NM_001042546	NM_152467	D28235		NM_173822
NM_030786	NM_014774	NM_003927	BC013734		NM_001011537
NM_015192	NM_014774	NM_001178134	AF276953		NM_032288
NM_058183	NM_001262	NM_014949	NM_000963		NM_001131010
NM_014015	NM_078626	NM_001168398	AJ634912		NM_002971
NM_031232	NM_153035	NM_024490	AY229989		NM_004774
NM_031231	BC033147	NM_001174166	DA277667		NM_001013439
NM_014682	AK127461	NM_002825	AY034481		NM_001013438
NM_145733	NM_181712	NM_017413	AY034482		NM_005087
NM_201382	CR596268	NM_001144920	AY034483		NM_000633
NM_201383	NM_020925	NM_021076	CH471051		NM_000657
NM_201380	BX537603	NM_001031679	BC024283		NM_001126054
NM_201379	BC039301	NM_000222	NM_001159674		NM_001126055
NM_201378	NM_018211	NM_001134470	AF155568		NM_003688
NM_201384	BC065303	NM_001114734	NM_001159673		NM_001110792
NM_201381	NM_001003679	NM_004354	DA117533		NM_004992
NM_000445	U52914	NM_001133	BC009176		NM_003107
NM_018113	NM_001037341	NM_152914	CR602322		NM_001165963
NM_198388	NM_002600	NM_001198	BC021932		NM_006920
NM_198377	NM_001037340	NM_001858	AK299796		NM_001165964
NM_198382	NM_001037339	NM_001316	CR589962		NM_138426
NM_198385	NM_032291	NM_001242359	CR605141		NM_130439
NM_198383	CR749541	NM_014445	AK222776		NM_001008541
NM_198386	AK125044	NM_016644	CR611039		NM_005962
NM_198376	NM_020948	NM_001171940	NM_001159675		NM_001171195
NM_018896	NM_001077700	NM_001145838	NM_001159676		NM_001171197
NM_198378	AL831987	NM_174887	NM_001159677		NM_004432
NM_198379	CR627441	NM_030663	AL136082		NM_002382
NM_198380	NM_001077701	NM_173822	AK313572		NM_197957
NM_198384	NM_001013674	NM_001207000	CR624033		NM_145114
NM_198387	NM_001013674	NM_032319	AF037448		NM_145112
NM_182734	BC090886	NM_015585	DB160837		NM_145113
NM_004420	BC090886	NM_003615	DA845413		NM_145116
NM_006253	AY937255	NM_013232	BC015575		NM_021116
NM_015481	AY937254	NM_133646	BC040844		NM_001018056
NM_002014	NM_001018067	NM_001130955	AK294212		NM_003383
NM_145808	NM_001018069	NM_005539	BC032643		NM_032505
NM_015013	NM_001018068	NM_080670	AK056188		NM_005121
NM_018195	NM_015640	NM_014663	AB209098		NM_004615
NM_198396	NM_004768	NM_198256	NM_006372		NM_033211
NM_015678	BC040436	NM_032017	BF221524		NM_016374
NM_005182	BX640645	NM_001178055	CR624770		NM_031371
NM_000901	AL832279	NM_015173	BC136873		NM_020399
NM_001152	NM_198719	NM_001190796	BC136872		NM_001017408
NM_001259	NM_003902	NM_144778	AW103036		XM_001132642
NM_002655	AY927366	NM_019593	NM_001136238		NM_005801
NM_001004106	AB209686	NM_003954	AK128242		XM_001131332
NM_002082	NM_152890	NM_020676	NM_001039770		XM_001718580
NM_033375	NM_016009	NM_001080383	AK126979		NM_025080
NM_173511	AF263293	NM_006540	AC112211		NM_001083926
NM_014445	AK225864	NM_001199679	AC022898		NM_173470
NM_152346	CR600351	NM_001174087	BG705319		NM_003934
NM_144677	NM_012262	NM_001142805	AC087385		NM_016592
NM_198955	NM_006256	NM_001193416	AB307694		NM_000516
NM_018698	NM_018284	NM_001114099	BC035094		NM_080426
NM_005628	NM_018284	NM_003272	CR591459		NM_001077490
NM_198097	AK001823	NM_005832	AC107905		NM_080425
NM_003716	AK001823	NM_001184935	DB482516		NM_001077489
NM_183393	NM_002053	NM_001195610	NM_002943		NM_001077488
NM_183394	NM_182976	NM_001112704	CQ834194		NM_003716
NM_004242	NM_005665	NM_012259	AL832164		NM_183394
NM_018317	NM_001938	NM_001007559	AC107241		NM_183393
NM_032960	NM_001938	NM_001206897	BC048264		NM_001080430
NM_181862	NM_017737	NM_001142684	BC008831		NM_001146188
NM_032319	NM_001024948	NM_004440	NM_134262		NM_152467
NM_002465	NM_022049	NM_152432	BC100990		NM_002126
NM_003899	NM_001439	NM_005955	AK055969		NM_033260
NM_206820	NM_001033025	NM_004559	AC012404		NM_207294
NM_206821	AK096914	NM_001039970	NM_134260		NM_207295
NM_206819	AB208844	NM_001242673	NM_134261		NM_207296
NM_181712	AB208844	NM_015194	L14611		NM_207297
NM_004440	NM_001854	NM_001001331	AC079068		NM_207292
NM_003427	NM_001854	NM_001029875	U04899		NM_207293
NM_006526	NM_080629	NM_203403	U04898		NM_021038
NM_015208	NM_080629	NM_002828	U04897		NM_144571
NM_003686	NM_080630	NM_001152	AC009560		NM_001134470
NM_001385	NM_080630	NM_018298	AL530219		NM_173552
NM_032781	NM_213651	NM_017807	BC100987		NM_015236
NM_177436	NM_013386	NM_001082969	BC100988		NM_012308
NM_057158	CR593862	NM_001009909	BC100989		NM_015541
NM_001394	NM_002959	NM_001135219	CQ834188		NM_002500
NM_019106	NM_006621	NM_001206794	CQ834190		NM_015678
NM_002111	AL049954	NM_001031812	CQ834192		NM_006601
NM_002569	NM_004974	NM_138812	CR611772		NM_144566
NM_004952	NM_002232	NM_003222	CH471082		NM_003590
NM_005644	NM_181643	NM_014616	BC033285		NM_173694
NM_138730	CR609935	NM_018464	AL532048		NM_001010986
NM_001316	CR626500	NM_024006	AK024294		NM_004451
NM_145734	NM_018704	NM_015000	CR936719		NM_020346
NM_004979	NM_018364	NM_015117	AK026687		NM_014923
NM_014374	NM_198268	NM_003793	DC384883		NM_001079673
NM_013400	AB089957	NM_022373	AK025753		NM_001039590
NM_013261	NM_198269	NM_001136139	AJ420492		NM_001039591
NM_080836	NM_181358	NM_001135775	AK312653		NM_001008895
NM_144660	AB014530	NM_001009185	AK222809		NM_003589
NM_001001787	NM_015906	NM_017770	CR610481		NM_002267
NM_022003	NM_033020	NM_005565	CR456961		NM_182511
NM_003272	NM_001232	NM_001127893	Z12830		NM_019589
NM_018970	NM_020440	NM_031231	AF156965		NM_014999
NM_130436	AK128714	NM_001001521	CA424805		NM_178126
NM_001396	AY894568	NM_031422	AL139095		NM_172071
NM_024522	NM_001039888	NM_001145426	AK075562		NM_015355
NM_024612	NM_005399	NM_001171137	BC007710		NM_014154
NM_004759	NR_002305	NM_006251	EU176743		NM_015396
NM_181354	NM_014849	NM_001195098	AK291550		NM_213654
NM_002828	NM_020205	NM_005813	CR599599		NM_172244
NM_053279	NM_021960	NM_001042604	AK222762		NM_001128209
NM_174969	NM_182763	NM_173464	DQ892751		NM_000337
NM_174968	NM_030918	NM_015696	BT007387		NM_018566
NM_174971	NM_030918	NM_014607	CR591675		NM_001171941
NM_174966	AY396742	NM_001008895	CH471087		NM_153756
NM_174963	NM_001009931	NM_014777	NM_003144		NM_001171940
NM_000991	AK056431	NM_032575	EF011624		NM_014476
NM_006279	NM_030663	NM_005615	DA439086		NM_001114107
NM_174964	NM_181359	NM_023071	NM_001167941		NM_003070
NM_006660	AF274943	NM_030755	NM_024908		NM_139045
NM_174970	NM_004952	NM_013309	BC051855		NM_001114176
NM_174967	CR597504	NM_018301	BX374706		NM_153207
NM_174965	NM_018489	NM_152731	AC018512		NM_002268
NM_022749	NM_152280	NM_033129	BQ183396		NM_178588
NM_080670	NM_006912	NM_182976	AK023035		NM_002719
NM_021813	NM_014949	NM_001204416	CN259143		NM_178587
NM_013449	AY112681	NM_001080744	AA810149		NM_178586
NM_004770	NM_003145	NM_198581	CR595259		NM_001161725
NM_198581	NM_138738	NM_020297	CH471082		NM_001161726
NM_003342	NM_030764	NM_022826	BC025247		NM_022484
NM_004559	NM_002241	NM_005921	AA743653		NM_005639
NM_020432	BC067847	NM_001201428	AC023356		NM_001135805
NM_015256	NM_001077469	NM_173587	AK290933		NM_001135806
NM_015622	NM_001077476	NM_001098202	BC064608		NM_013261
NM_032827	NM_001077472	NM_001032283	EU446747		NM_016592
NM_145012	NM_001077477	NM_006887	BC119723		NM_000516
NM_006914	NM_001077479	NM_001136474	CR620980		NM_080426
NM_014666	NM_001077475	NM_015475	AL160271		NM_001077490
NM_001967	NM_001077470	NM_015166	AK316345		NM_080425
NM_019610	AY572807	NM_018989	BC070331		NM_001077489
NM_018211	AY572826	NM_181785	BC002878		NM_001077488
NM_144499	AY572809	NM_021817	DQ099387		NM_152594
NM_001284	NM_001077482	NM_005999	AL691506		NM_001128920
NM_130469	AY572823	NM_015367	NM_004269		NM_001128921
NM_019012	AY572822	NM_001145206	Z36848		NM_002376
NM_133370	AY572815	NM_005711	CH471090		NM_001128919
NM_002442	AY572814	NM_031955	AL713892		NM_001128918
NM_206855	AY572824	NM_001085	AF104252		NM_001114099
NM_182682	AY572825	NM_022731	AC026410		NM_001114100
NM_014849	NM_001077478	NM_000408	NR_003665		NM_201575
NM_020818	NM_001077480	NM_001039569	CR616414		NM_012410
NM_001791	NM_005122	NM_001042475	ABBA01032497		NM_003400
NM_003972	NM_001077481	NM_001008529	AK298436		NM_032182
NM_019593	NM_001077474	NM_018990	AL603649		NM_006761
NM_014757	NM_001077471	NM_000267	AF230382		NM_013309
NM_021116	NM_001077473	NM_003149	BC119722		NM_016592
NM_130438	AK058195	NM_021184	CR617918		NM_000516
NM_130437	NM_175866	NM_001042383	AK022289		NM_080426
NM_101395	NM_001001787	NM_025134	XM_001722213		NM_001077490
NM_014577	CR599652	NM_001199322	XM_001722214		NM_080425
NM_032499	NM_006996	NM_018842	AL513102		NM_001077489
NM_174887	BC018514	NM_001142286	NM_001127359		NM_001077488
NM_016644	NM_178527	NM_001031716	CB051673		NM_006734
NM_006153	NM_015602	NM_001099409	NM_001127358		NM_006660
NM_014319	NM_004736	NM_018024	NM_001127357		NM_002809
NM_031935	BC121033	NM_032876	AC073520		NM_020928
NM_031953	NM_203454	NM_005388	BC018098		NM_004235
NM_032552	NM_000963	NM_015226	BC127094		NM_016655
NM_006861	NM_194314	NM_001145204	AK090643		NM_016654
NM_016356	NM_019049	NM_012120	BC127093		NM_002041
NM_004354	NM_203459	NM_006279	BC067742		NM_181427
NM_014859	BC125229	NM_006295	BC022419		NM_005254
NM_006557	BC125230	NM_025184	AC004955		NM_014755
NM_024657	NR_002930	NM_001018009	CH236949		NM_015439
NM_030758	NM_006618	NM_001085400	AM392983		NM_000522
NM_012294	NM_002871	NM_007271	AL136883		NM_003246
NM_178177	NM_006763	NM_152695	BP395569		NM_005604
NM_015318	NM_014827	NM_001164440	CH471091		NM_001284
NM_020132	BC038513	NM_001103	BP321440		NM_175854
NM_003758	AK095858	NM_001198532	AM393200		NM_178588
NM_024631	CR627439	NM_018290	AK308289		NM_002719
NM_031215	NM_006338	NM_002122	AK225854		NM_178587
NM_001858	NM_201630	NM_001199427	BE880432		NM_178586
NM_020474	AL833565	NM_001080546	CR626078		NM_001161725
NM_006267	NM_173854	NM_001032280	AL831969		NM_001161726
NM_182970	NM_173854	NM_004622	NM_020432		NM_005944
NM_006925	NM_018566	NM_153261	BC032334		NM_001004196
NM_001003812	AK128014	NM_001415	NM_001127360		NM_001024628
NM_007191	NM_000651	NM_018113	AL050389		NM_001024629
NM_018334	NM_000573	NM_007191	AK025798		NM_003873
NM_207424	Y07713	NM_001191324	AF003627		NM_020390
NM_014715	BC094835	NM_001164746	AL833596
NM_003257	NM_025179	NM_012304	BC103702
NM_015609	BC031608	NM_032824	AM392666
NM_021240	NM_018254	NM_001099650	BC103701
NM_175610	AK027651	NM_001242463	AK096835
NM_005121	NM_016448	NM_001164751	AF086459
NM_005539	BC028194	NM_001114172	NM_001017980
NM_015194	NM_024749	NM_002115	AK091301
NM_004449	AK022567	NM_001008738	BC110800
NM_182918	AY834202	NM_001012446	CH471169
NM_004854	NM_001438	NM_016230	BC105694
NM_153261	NM_001438	NM_018270	BC105693
NM_138925	NM_001438	NM_001171805	DA224893
NM_031422	NM_001438	NM_005967	AK126551
NM_015457	NM_001438	NM_001040202	NM_173531
NM_013281	BC064700	NM_001127897	BX640982
NM_198391	BC064700	NM_015355	AK308798
NM_152694	BC064700	NM_004774	CH471106
NM_004061	BC064700	NM_001010848	BC035579
NM_003651	BC064700	NM_014682	AC092364
NM_032813	AY388459	NM_173511	CN302052
NM_003589	AY388459	NM_032804	BC031248
NM_152579	AY388459	NM_198551	DA241750
NM_206854	AY388459	NM_001040101	AC011477
NM_212540	AY388459	NM_006378	DA122515
NM_001952	AK131193	NM_018429	AL136548
NM_012124	AK131193	NM_000833	CH471106
NM_153634	AK131193	NM_002736	NM_001099269
NM_001105	AK131193	NM_182509	BC034920
NM_004380	AK131193	NM_001168724	CR615667
NM_000599	NM_206594	NM_007375	AI559570
NM_015626	NM_206594	NM_015872	AK095575
NM_020689	NM_206594	NM_182526	NM_001145404
NM_020676	NM_206594	NM_001144073	AB209500
NM_134265	NM_206594	NM_001134231	CA441296
NM_182767	NM_206595	NM_001128204	BC018100
NM_017629	NM_206595	NM_001621	AK122848
NM_024645	NM_206595	NM_153702	U26914
NM_018182	NM_206595	NM_006178	AW505424
NM_033387	NM_206595	NM_001135805	AK022160
NM_199168	CR749497	NM_001394	NM_001003699
NM_170674	CR749497	NM_019012	AB019254
NM_172315	CR749497	NM_003342	BP365591
NM_002399	CR749497	NM_000599	BC111386
NM_170677	CR749497	NM_006581	NM_001003698
NM_172316	BX647076	NM_000172	D49835
NM_002901	BX647076	NM_001080779	BC172432
NM_017780	BX647076	NM_020808	AB019351
NM_005711	BX647076	NM_000868	AB019352
NM_015898	BX647076	NM_181712	BC131599
NM_004772	NM_207468	NM_001080497	BC032062
NM_173552	NM_001748	NM_032560	AL355336
NM_177453	AK097247	NM_024631	BX647723
NM_031372	NM_022735	NM_001014435	NM_001168344
NM_018890	NR_002834	NM_001146068	AK022442
NM_006908	NR_002834	NM_015550	AL139095
NM_170697	NM_014409	NM_080821	BC042910
NM_170696	NM_032800	NM_001202464	AL589644
NM_198829	AK131306	NM_007272	AF072825
NM_015475	AK096166	NM_022749	BI818966
NM_003888	NM_022051	NM_022831	AF072826
NM_022465	NM_005999	NM_019105	NM_001003700
NM_012308	NM_005999	NM_002943	CH471087
NM_004734	NM_020808	NM_001167606	AL691746
NM_014999	AB037804	NM_000806	BC109097
NM_005109	NM_002245	NM_017805	BC109096
NM_004393	NM_016374	NM_006526	AB451455
NM_005463	NM_031371	NM_001127357	DA561361
NM_032491	NM_002508	NM_017629	CH471092
NM_203403	NM_002508	NM_001013415	AK299443
NM_013437	NM_003272	NM_001178074	BC039103
NM_213594	CR610907	NM_018439	NM_182493
NM_025134	NM_001103	NM_012199	CR739116
NM_001046	AB209521	NM_002442	AJ247087
NM_032560	CR593118	NM_016436	AC007225
NM_002938	NM_001035	NM_015457	BX641147
NM_182511	NM_001035	NM_005977	BC064337
NM_004086	NM_022469	NM_020440	AC097382
NM_020149	NM_003686	NM_004439	AK126966
NM_181785	NM_016076	NM_001024845	AK096655
NM_002971	AF229834	NM_018157	BC013164
NM_001002924	NM_015446	NM_004330	BC101334
NM_014683	AB059277	NM_025090	BC078156
NM_144982	NM_006624	NM_014671	BC101335
NM_007005	BC091489	NM_004422	BX648428
NM_181361	U51869	NM_001204197	BC047794
NM_006224	AF090693	NM_033427	BC101336
NM_018126	NM_001025077	NM_001145077	CH471131
NM_005832	BC036391	NM_006618	BC101337
NM_033121	AF090694	NM_002515	AK026299
NM_206853	NM_006561	NM_020346	NM_152293
NM_005730	AF432906	NM_001677	AK093974
NM_032804	AF036956	NM_001195215	XM_001719197
NM_006540	NM_001025076	NM_052907	AC026370
NM_018710	NM_004808	NM_019072	AK055283
NM_007283	AK094904	NM_021244	AB067493
NM_001003794	NM_006393	NM_001143682	XM_002343223
NM_001005388	NM_213569	NM_004419	CH471054
NM_015090	NM_005180	NM_014015	AC005146
NM_001198	BC063635	NM_001040280	AK090767
NM_182907	NM_021738	NM_024993	AC078878
NM_005639	NM_003174	NM_003972	NM_052907
NM_138357	NM_005204	NM_001100829	BC131621
NM_005197	Z14138	NM_001114726	AADB02015768
NM_018704	AY249243	NM_001042406	AB058689
NM_152682	AL833608	NM_003783	AC004806
NM_001001732	NM_003873	NM_006267	AC073618
NM_001543	BX648250	NM_013449	XM_001715296
NM_004687	NM_182850	NM_001024948	AC093028
NM_002126	NM_182853	NM_013261	AK091512
NM_003137	NM_183013	NM_005417	BC113366
NM_012304	NM_181571	NM_152405	AK093097
NM_003615	NM_183060	NM_001135731	BC113368
NM_013372	NM_183011	NM_014757	ABBA01060315
NM_024539	NM_183012	NM_001135047	CR735824
NM_194463	NM_182771	NM_001012614	BC070377
NM_207038	NM_182772	NM_173557	AC091153
NM_003205	NM_182769	NM_002569	CH471108
NM_207037	NM_182770	NM_014920	AF161414
NM_207036	S68134	NM_012082	NM_001001683
NM_207040	S68271	NM_001042546	CR624732
NM_019036	NM_182719	NM_007249	AC073575
NM_016374	NM_182717	NM_144664	AK023151
NM_031371	NM_182718	NM_014859	CH471054
NM_006489	NM_182720	NM_006562	BX641140
NM_002515	NM_182723	NM_022821	AK292485
NM_003155	NM_182724	NM_002382	AK307494
NM_017742	NM_182721	NM_006996	BC034357
NM_020899	NM_182725	NM_001201573	AB054990
NM_002500	NM_182722	NM_022574	BC095484
NM_004776	NM_181698	NM_014577	AK309772
NM_001938	BC104773	NM_002126	BC065481
NM_014836	NM_145012	NM_001042555	CR605595
NM_198225	BC050310	NM_033387	BX647992
NM_005235	NR_002726	NM_001207063	BX647450
NM_001634	NM_199168	NM_014731	AA653507
NM_014112	CR618023	NM_006415	BC113587
NM_198257	BC104439	NM_000474	AV760516
NM_020749	NM_147156	NM_001145018	BC047640
NM_001001924	NM_015235	NM_001077180	BC113585
NM_152423	NM_003338	NM_003716	NM_024953
NM_022049	NM_032439	NM_020193	CR590884
NM_001001931	CR749429	NM_000724	AL832394
NM_001001925	AM393181	NM_001204878	AL359713
NM_194285	NM_014836	NM_052897	BF109922
NM_198325	BC032848	NM_004974	AL359389
NM_004796	NM_198225	NM_001039753	CR611697
NM_138970	NM_001032380	NM_014924	AB032980
NM_173172	BX647904	NM_001083625	AL133043
NM_017594	NM_014951	NM_000390	AF181721
NM_194328	BC060817	NM_052906	BM923267
NM_022781	NM_032804	NM_001145082	NM_016356
NM_194332	AK091399	NM_000139	AF181720
NM_194329	AK091399	NM_021815	AK027036
NM_198256	NM_000399	NM_004625	AL591344
NM_017719	NM_000399	NM_000399	BC050704
NM_194331	NM_013266	NM_015192	DQ894977
NM_173822	AB049758	NM_001099691	CH471074
NM_194330	NM_022129	NM_001202543	AF274932
NM_024749	BC009738	NM_001167856	NM_001415
NM_016025	NM_207119	NM_018704	AK290397
NM_198258	NM_018205	NM_025176	AB451353
NM_015328	NM_018239	NM_001009999	L19161
NM_015191	NM_003901	NM_024893	BF435665
NM_002657	AB023191	NM_001123383	AB451230
NM_007375	NM_004034	NM_014606	AJ006932
NM_138444	NM_001156	NM_014643	CB150474
NM_032042	CR624692	NM_001159694	BC019906
NM_005808	NM_021132	NM_001199885	AK312247
NM_006275	BC028049	NM_001206557	DQ891794
NM_020346	AJ488506	NM_001172509	AC079169
NM_134264	BX649087	NM_015898	BC011945
NM_013309	NM_144660	NM_007007	AI133612
NM_005822	AK024490	NM_001135703	AK222577
NM_021183	BC071736	NM_001146319	BC132674
NM_003590	NM_138812	NM_001085471	AK023368
NM_004798	AK125908	NM_006160	BC098377
NM_012199	NM_000043	NM_178812	AK308871
NM_016076	NM_152872	NM_000991	BC132672
NM_024953	NM_152871	NM_152293	AJ012077
NM_000806	NM_152875	NM_152622	AF070563
NM_003873	NM_152876	NM_002010	AB006651
NM_206876	NM_000872	NM_001142474	AF304448
NM_002709	NM_019859	NM_001003809	AB006652
NM_152758	BC051845	NM_001134771	CH471141
NM_000868	NM_032373	NM_001198681	BC144231
NM_206877	NM_003972	NM_004567	AF104256
NM_004229	NM_006562	NM_004854	AC093029
NM_144664	BC073886	NM_178826	AF135802
NM_001128	NM_014720	NM_001113513	NM_004229
NM_152838	BC111565	NM_030647	AC092474
NM_006047	NM_004832	NM_001781	AK293070
NM_207304	NM_019903	NM_000093	NM_001013659
NM_014906	BC057285	NM_001177478	BC150303
NM_004438	AB209810	NM_000271	AK131417
NM_006561	NM_016824	NM_024697	BX537524
NM_144778	NM_001121	NM_001017980	BE219465
NM_012309	BX647442	NM_138966	AC022148
NM_033224	NM_020918	NM_152450	AK303740
NM_000332	NM_203379	NM_032717	CR616392
NM_032445	NM_203380	NM_001626	DB180171
NM_018364	NM_016234	NM_032940	CH471126
NM_000337	NM_024889	NM_020650	BU683546
NM_013231	AK126354	NM_001167830	BX641069
NM_181872	BC036365	NM_020733	EU831434
	AK027190	NM_021137	EU831526
	AK000154	NM_001083962	AI915099
	NM_006720	NM_020886	AK000488
	NM_002313	NM_001005388	BG772279
	NM_001003408	NM_005493	AW366682
	NM_001003407	NM_017617	AK023271
	NM_001011709	NM_001564	AK308386
	NM_144661	NM_001128225	BC002472
	NM_025015	NM_003812	AC026802
	NM_025015	NM_024953	AC007336
	BC041412	NM_001136154	CH471092
	BC041412	NM_000801	AB244718
	AK055184	NM_001030055	BC005981
	BC128141	NM_003144	NM_017839
	NM_003252	NM_031215	AL731549
	NM_001033925	NM_198097	AC022401
	BC030025	NM_001006600	BC022004
	NM_152644	NM_015622	AF282679
	NM_001029888	NM_032859	AL607023
	NM_153442	NM_017666	AL607022
	NM_004420	NM_001143676	AL139240
	BC012906	NM_032626	AC022017
	NM_016320	NM_005401	AC018979
	NM_139132	NM_003257	NM_013266
	NM_145053	NM_020195	BC065819
	NM_001003819	NM_001142289	AF391793
	NM_001003827	NM_001039547	AF391792
	NM_130389	NM_001024843	BP362015
	NR_002777	NM_003749	AF391794
	NM_006458	NM_001031732	AC022534
	NM_033278	NM_014112	AY198183
	AL137619	NM_022114	AF091606
	AK023435	NM_001195059	AC026394
	AK097449	NM_001035	AL731538
	NM_020642	NM_001008781	AC020642
	NM_020642	NM_001031855	AK313882
	AF493785	NM_020752	AK308726
	AF493785	NM_014905	AF282689
	AF493784	NM_005895	AC069536
	AF493784	NM_020724	AL713957
	NM_182901	NM_024838	BC030646
	NM_182901	NM_017919	AK289756
	NM_003442	NM_001008844	AC022029
	CR620623	NM_001012426	AF282680
	NM_001124	NM_144676	AF282690
	CR599617	NM_005478	AF282691
	BC014360	NM_018710	AL592075
	BC036635	NM_003607	AF282688
	CR607734	NM_014506	AF282687
	NM_032867	NM_012281	NM_001127384
	NM_018222	NM_001172767	CH471083
	NM_032228	NM_001199172	AC016819
	NM_032228	NM_001042481	AF282686
	NM_017508	NM_015939	AF282685
	BC047064	NM_001166160	AF282684
	BC037866	NM_001105251	AF282683
	NM_033326	NM_020403	AF282682
	NM_014267	NM_000924	AF282692
	NM_001017	NM_018896	AF282681
	NM_001040697	NM_015500	AY663407
	NM_018314	NM_001003406	AY663408
	BC064566	NM_020959	AY663409
	NM_194285	NM_015188	U03675
	NM_001039970	NM_001017995	AF533909
	NM_032781	NM_015349	AF533907
	NM_006906	NM_006541	AF533908
	AK127312	NM_015626	AF395700
	BC039897	NM_001185009	AF533902
	NM_020346	NM_014620	M26041
	NM_177553	NM_017415	AF533901
	NM_005256	NM_001704	AF533900
	NM_001009909	NM_001114978	AF533906
	NM_018490	NM_001195283	AF533905
	NM_018490	NM_015235	AF533904
	DQ895687	NM_004112	AF533903
	DQ895687	NM_194285	M29616
	AB209163	NM_001080392	AY663411
	AK123087	NM_001142587	AY663410
	NM_001076786	NM_006134	AY663413
	AF257211	NM_015509	M29613
	BC073973	NM_015153	AY663412
	BC034041	NM_001135774	AY663415
	NM_005574	NM_001013649	XM_001129369
	NM_004171	NM_152721	AY663414
	NM_004171	NM_017594	U92032
	U01824	NM_001102594	AADB02028676
	U01824	NM_001999	AY663400
	NM_000448	NM_021183	BX248406
	NM_006595	NM_015704	AY663406
	BX648236	NM_001128918	AY663405
	AB051483	NM_023037	AY663404
	BC015714	NM_001198696	BX927168
	NM_016621	NM_001202498	U85035
	NM_015457	NM_001039802	L34352
	BC026967	NM_001025076	M83887
	BX647707	NM_001796	AY206406
	NM_148975	NM_001012761	DQ178411
	AK075081	NM_152758	DQ178410
	NM_024021	NM_001127370	AY375891
	AF354928	NM_004420	AY375890
	NM_206939	NM_014668	AY375893
	NM_021201	NM_001203247	M33906
	NM_206940	NM_001143944	BC125045
	NM_206938	NM_001146265	AY375892
	NM_152866	NM_003959	BC125044
	NM_152866	NM_002148	AY375895
	NM_021950	NM_001080450	AY375894
	NM_021950	NM_001004106	AY375897
	NM_025080	NM_006572	AY375896
	BC093070	NM_007085	AY375899
	BC064963	NM_006352	AY375898
	AB075876	NM_001032999	AY375889
	NM_138689	NM_001186	AF012768
	NM_004451	NM_018407	DQ178412
	NM_004451	NM_001004065	DQ178413
	L38487	NM_007203	DQ178414
	L38487	NM_005840	DQ178415
	BC092470	NM_031309	AY375887
	BC092470	NM_001130698	AY375888
	NM_032193	NM_001427	AY375885
	CR621885	NM_014160	AF395699
	NM_012308	NM_004229	AY375886
	BC047371	NM_001135213	AY375883
	AK128293	NM_000256	AF395697
	AB072360	NM_001242318	AY375884
	NM_018312	NM_003042	AF395698
	AB046778	NM_001197104	AY375881
	CR933658	NM_005207	AY375882
	CR749815	NM_178140	AY375982
	BC107599	NM_006622	AY375983
	BC020953	NM_001105	AY375880
	AK125055	NM_001199847	AY375980
	NM_001039656	NM_012320	AY375981
	BC114484	NM_032444	AY375986
	NM_012309	NM_002360	L34082
	AF110801	NM_001146225	AY375987
	NM_002869	NM_018364	L34083
	NM_198896	NM_030918	AY375984
	NM_020193	NM_001195144	L34084
	AK125114	NM_000720	AY375985
	BC117265	NM_003884	AF533895
	AY070433	NM_005370	AF533896
	CR933674	NM_018293	AY375979
	AK126776	NM_001130701	AF533897
	NM_001364	NM_001114600	AY375978
	CR749820	NM_001163417	AF533898
	NM_022918	NM_030648	AY375977
	BX648678	NM_020546	M16995
	AB076400	NM_015525	AF533899
	AK126620	NM_003108	CR753835
	AM392906	NM_001112717	AY375879
	AK057372	NM_018120	AY375878
	AK023666	NM_001165963	AY375874
	NM_006106	NM_020946	AY375875
	BC038235	NM_016075	AY375876
	AY316529	NM_020170	AY375877
	CR618214	NM_014214	L34090
	AL832620	NM_003932	L34091
	NM_004771	NM_015981	AY375970
	NM_004771	NM_015150	AY375971
	NM_000855	NM_144579	AY375972
	NM_003478	NM_001164831	L34094
	AB096241	NM_003162	AY375973
	BX648536	NM_006275	AY375974
	NM_002906	NM_025236	L34092
	NM_015191	NM_000855	AY375975
	NM_018195	NM_001177716	L34093
	BC048133	NM_001130967	AY375976
	AB096251	NM_003178	L34088
	BC029119	NM_001195528	AY375967
	BC029119	NM_000455	L34087
	BC001774	NM_015630	AL662789
	NM_004588	NM_017686	AY375966
	NM_005933	NM_015554	L34086
	L04731	NM_023079	AY375969
	NM_001033658	NM_004218	L34085
	NM_032811	NM_004368	AY375968
	DQ144542	NM_182691	M17846
	BC109269	NM_014751	L34089
	AL512691	NM_144571	AF515811
	AL512691	NM_003590	M17847
	NM_024631	NM_015205	AF515812
	NM_024631	NM_001136263	AF515813
	BC064919	NM_014868	CR753846
	BC064919	NM_199044	M20431
	CR601267	NM_001009955	AY180974
	AK123042	NM_002948	AF515810
	NM_014715	NM_001167614	DQ284440
	NM_199438	NM_001080430	DQ891535
	NM_199439	NM_001048194	AB006908
	BC117415	NM_002572	CR933859
	NM_020228	NM_001143819	AB006907
	NM_199437	NM_006253	AM286277
	NM_002545	NM_022780	AM286276
	BC074742	NM_001164213	AM286275
	NM_001012393	NM_003979	J00199
	NM_032801	NM_001077447	CR450297
	NM_002014	NM_001042559	AK313975
	NM_001759	NM_001017440	M11124
	NM_000217	NM_001005407	L42625
	NM_000217	NM_001005914	AY375933
	NM_019858	NM_018650	AY375934
	NM_014449	NM_052900	AF522250
	AY339060	NM_016631	AY375935
	NM_003480	NM_003487	AY375936
	NM_020734	NM_016422	AY375937
	BC015879	NM_004443	AY375938
	NM_205852	NM_003367	AY375939
	BC036036	NM_001170670	NM_002122
	BX647155	NM_003105	AY375941
	NM_005042	NM_173595	AY375940
	AL133626	NM_001008239	AY375943
	NM_003034	NM_020223	AY375942
	BC014929	NM_000684	DQ284437
	CR749308	NM_145173	DQ284436
	CR749308	NM_007014	AY663399
	NM_005504	NM_001130926	AY663394
	NM_005504	NM_022459	AY375924
	AK128527	NM_002501	AY663393
	AK128527	NM_001042494	AY375925
	AY665470	NM_004061	AY375922
	AK092925	NM_001010898	BC157865
	NM_005086	NM_001719	AY375923
	NM_015000	NM_001030007	DQ284439
	NM_015000	NM_016315	AY663398
	CR606717	NM_016848	AY375928
	CR626331	NM_152490	DQ284438
	AK094998	NM_001166301	AY663397
	NM_153634	NM_001099677	AY375929
	NM_005164	NM_015488	AY663396
	CR749517	NM_001145418	AY375926
	CR749517	NM_001204158	AY663395
	BC030023	NM_005896	AY375927
	BC030023	NM_001134367	AY375932
	AK125141	NM_001206833	AY375931
	AK125141	NM_001145398	AY375930
	Y11251	NM_022898	AY375959
	NM_004719	NM_018700	AF515807
	NM_018976	NM_001100623	AF515809
	AK001700	NM_015124	AY375955
	NM_018113	NM_001242792	AF515808
	DQ895619	NM_003082	AY375956
	BC008337	NM_001009186	AY375957
	AK095582	NM_001156	AY375958
	NM_173602	NM_001142351	AY375963
	NM_173602	NM_014849	AY375962
	NM_182559	NM_014974	AY375965
	BC035123	NM_001033503	AY375964
	CR595375	NM_152380	XM_001719804
	NM_003578	NM_002014	AY375961
	X79536	NM_001163315	AY375960
	CR599917	NM_022893	L46877
	CR599917	NM_001139441	L46878
	NM_015481	NM_001270	L46875
	NM_015481	NM_005822	CH471415
	AY461717	NM_178126	L46876
	AY461717	NM_001170794	AM042559
	BC029752	NM_015878	M17234
	BC029752	NM_001113397	M17236
	AK024404	NM_138799	AF126253
	AK024404	NM_003630	AM042560
	NM_173596	NM_001524	AY585236
	AK127775	NM_001164664	AY375948
	AK023842	NM_004447	AY375949
	NM_013449	NM_012098	AY375946
	NM_005967	NM_138345	AY375947
	NM_052897	NM_018205	AY375944
	AL834230	NM_004952	AY375945
	NM_004984	NM_180989	AY375954
	NM_007191	NM_001184785	AY375953
	NM_014319	NM_024522	AY375952
	NM_014319	NM_004235	AY375951
	NM_001031679	NM_001160301	Z84489
	NM_001031679	NM_020742	AY375950
	NM_198080	NM_001036	L46880
	NM_198080	NM_006451	L46881
	BC058822	NM_002372	AK130598
	NM_003483	NM_153634	M20506
	NM_003483	NM_018403	X00452
	NM_003483	NM_144626	AF533940
	BC018139	NM_007207	AK130838
	NM_198320	NM_004045	AK130811
	NM_001005502	NM_001167970	U97555
	NM_001874	NM_006206	AF322868
	NM_006530	NM_032434	AF322869
	NM_130846	NM_004863	AF322867
	NM_130846	NM_152756	AL935026
	NM_002849	NM_001177842	M34997
	NM_002849	NM_016938	M34996
	NM_031435	NM_015490	M34999
	NM_020841	NM_001242377	M34998
	NM_020841	NM_002239	XM_001722105
	NM_020841	NM_001033117	AF533930
	NM_001003712	NM_001146335	AF533931
	NM_001003712	NM_053279	AB209628
	NM_001003712	NM_001130111	AF533934
	CR749542	NM_033102	AF533935
	CR749542	NM_003286	AF533932
	CR749542	NM_006256	AF533933
	NM_203394	NM_001166293	S75685
	AK094616	NM_199320	AF533938
	BX647240	NM_001040260	AF533939
	BC041373	NM_001080855	AF533936
	CR627387	NM_002205	AF533937
	NM_005639	NM_145166	U77589
	NM_182767	NM_001206850	AY197775
	AF351619	NM_001099658	DQ894724
	BC047477	NM_015375	AF322870
	NM_001025233	NM_019106	AY375916
	NM_172178	NM_178422	M18935
	NM_172177	NM_001080481	AY375915
	NM_014050	NM_001012409	AY375918
	NM_021229	NM_016275	AF533920
	NM_001032283	NM_006158	AY375917
	NM_001032284	NM_025072	AY375912
	NM_201613	NM_032557	AY375911
	BC068451	NM_018126	AY375914
	AY356353	NM_004759	AJ296092
	NM_181670	NM_033121	AF109734
	AY753193	NM_002256	AY375913
	BC091512	NM_001130690	AF533925
	NM_005123	NM_005324	AF533926
	BC035654	NM_014460	AF533927
	BC130573	NM_022041	AF533928
	BX571749	NM_001100399	BU617246
	BC071778	NM_001111031	AL928759
	U40870	NM_022766	AF533921
	M37484	NM_001201366	AF533922
	NM_000618	NM_206853	AY375919
	NM_000277	NM_198478	AF533923
	BC042974	NM_021946	AF533924
	NM_018171	NM_004468	AY547314
	NM_018171	NM_016564	AF533929
	BC028008	NM_145012	AY375920
	BC028008	NM_000842	AY375921
	BC034220	NM_005509	X00370
	AK001482	NM_020433	AY375907
	NM_033121	NM_001190467	AY375906
	AF155103	NM_178123	AY375905
	AK130522	NM_001146258	AY375904
	BC065753	NM_178557	AY375903
	AK128613	NM_002819	DQ178409
	NM_001034025	NM_001014763	AY375902
	NM_024953	NM_014779	AY375901
	NM_181486	NM_030945	AY375900
	NM_000192	NM_015288	DQ178406
	NM_080717	NM_016270	BC008585
	AK091766	NM_002207	AF533916
	NM_173598	NM_001202513	DQ178405
	AK056370	NM_003502	AF533917
	AL833460	NM_001185056	DQ178408
	AF135158	NM_001130158	AF533914
	NM_016281	NM_017803	DQ178407
	NM_194286	NM_014572	AF533915
	NM_006253	NM_006609	DQ178402
	AK128712	NM_001130445	AF533912
	D86863	NM_138493	DQ178401
	AK122964	NM_022143	AF533913
	BX648777	NM_020971	DQ178404
	NM_002859	NM_004821	AF533910
	NM_020993	NM_134424	AY375909
	NM_001024808	NM_001134437	DQ178403
	AK026831	NM_003815	BC073977
	BC017704	NM_012405	AF533911
	NM_017612	NM_006306	AY375908
	NM_020845	NM_001190964	M59802
	AB040890	NM_003498	DQ178400
	NM_052907	NM_014774	AF533919
	NM_052907	NM_001184741	X00033
	BC113368	NM_002712	BC051832
	BC113368	NM_004687	AF533918
	NM_003565	NM_001162429	AY375910
	NM_022459	NM_001001481	AC073063
	NR_000033	NM_001543	AK093141
	AL137411	NM_004395	BM840763
	BC041392	NM_001037	CH471091
	AB007870	NM_032548	CH236956
	NM_183044	NM_001130012	BC050286
	NM_183044	NM_001194	BC031249
	NM_183043	NM_003109	NM_001013258
	NM_183043	NM_000839	AK131429
	NM_005977	NM_138420	BI767175
	NM_005977	NM_007079	BX648360
	AK097973	NM_012335	BC089424
	NM_175854	NM_015191	AK309467
	NM_175854	NM_015175	NM_213603
	BC128179	NM_001008392	AK315319
	BC128179	NM_173569	BC104169
	AB109552	NM_014980	CH471113
	AB109552	NM_001145365	AB065915
	NM_001033602	NM_015549	NM_000529
	NM_015233	NM_001242898	AP001086
	NM_023037	NM_001003792	BC069074
	AK091422	NM_173814	Y10259
	NM_015032	NM_001128833	BC104170
	NM_015678	NM_002709	X65633
	NM_015678	NM_001042717	AK289381
	AL137748	NM_001195131	BC094710
	AL137748	NM_152614	AY225229
	NM_203451	NM_000829	DA288225
	NM_000538	NM_022830	AC103831
	NM_025138	NM_015076	BC031075
	NM_170719	NM_144578	BQ639545
	NM_002015	NM_001663	BC117147
	NM_000621	NM_020474	CH471068
	BX647777	NM_198573	AB011107
	NM_030925	NM_020695	AK311188
	NM_001079670	NM_003010	AC021915
	AY357595	NM_052937	BC143872
	NM_001040429	NM_080546	BC117149
	AF029343	NM_003873	BC143873
	NM_020866	NM_001190737	NM_014682
	NM_001071775	NM_020748	BC143875
	NM_007249	NM_017754	BC143871
	NM_007249	NM_001031804	AK025418
	NM_007249	NM_001116	Z99916
	NM_007249	NM_018489	AB051458
	NM_007249	NM_001143941	AL832019
	NM_138444	NM_001099294	CH471095
	NM_144777	NM_138370	AK057551
	NM_003843	NM_001099270	NM_001145206
	NM_001040153	NM_080574	AL022323
	NM_144595	NM_001002762	AI340196
	AK054608	NM_001195415	BC171801
	CR608540	NM_014916	BU584987
	AF114165	NM_001111307	AP000648
	NM_000115	NM_001159673	NM_001144073
	NM_006237	NM_014155	AK225365
	NM_180989	NM_001024858	CR623645
	AK126794	NM_020754	CR604269
	NM_153456	NM_080836	AF123249
	NM_144778	NM_032373	BC072461
	NM_207304	NM_001145306	AP002364
	BC071592	NM_001193288	AK225565
	NM_001001715	NM_001275	AP000919
	NM_005766	NM_030758	AF217505
	NM_032813	NM_178511	AK312663
	NM_001079669	NM_021964	AF192466
	NM_004093	NM_003901	BX537692
	NM_001080396	NM_001077498	NM_012124
	NM_003589	NM_015912	BC017789
	NM_001008895	NM_139278	CR613194
	NM_138376	NM_018046	AK094608
	BX640732	NM_020198	CH471065
	NM_017807	NM_001172477	CB852298
	NM_005615	NM_033225	CK300454
	NM_198086	NM_015048	NR_026659
	NM_032876	NM_032037	CF146721
	CR598946	NM_020689	BC002339
	BX161384	NM_001242314	AK290231
	CR590864	NM_001143887	DA417105
	CR600486	NM_006779	BC071793
	CR602789	NM_001003674	AK226099
	NM_020195	NM_003427	AJ868234
	CR608148	NM_001080412	AK304102
	NM_002515	NM_006908	AC109587
	NM_006489	NM_001161661	AK023140
	AK226114	NM_001207044	AK290356
	NM_017769	NM_005996	BC028935
	BC040179	NM_022658	BX648818
	NM_016106	NM_001134382	BX640821
	NM_182835	NM_001130029	AK091089
	BC050059	NM_001146156	BC060887
	BC050059	NM_152609	NM_173654
	NM_001173	NM_152890	AK294101
	NM_001173	NM_007114	AL833467
	NM_001030055	NM_153265	AK126187
	NM_001030055	NM_001002909	AK123213
	BC129928	NM_014856	AP001697
	BC129928	NM_004232	CH471079
	BC129929	NM_032445	AP001698
	BC129929	NM_002056	NM_007038
	NM_138288	NM_001172698	AF086299
	NM_013448	NM_207645	AF142099
	NM_182648	NM_006224	AK095905
	NM_194301	NM_033224	BC093775
	NM_006364	NM_194247	AF141293
	BC057794	NM_024665	BC093777
	BC057794	NM_001003794	AF086358
	NM_017658	NM_020354	AK094057
	NM_017658	NM_001113239	AP001600
	NM_017922	NM_004776	AP001601
	BC125126	NM_003743	BC128041
	AK001990	NM_001042371	NM_014643
	AL117621	NM_198317	D16475
	NM_006575	NM_005528	CH471117
	NM_006575	NM_001161725	AC009716
	NM_198794	NM_022049	D86975
	NM_198794	NM_001076786	BC113085
	NM_030755	NM_000827	BC113086
	NM_001042481	NM_001113561	BC108287
	NM_152330	NM_001199775	NM_001165963
	AK055545	NM_001198838	AK294900
	AK126521	NM_021961	M91803
	BX647239	NM_001127671	AY043484
	BC029870	NM_006458	AK094487
	BC041446	NM_006788	S71446
	NM_053064	NM_015113	AF225985
	AK092371	NM_001009571	AC010127
	BC060856	NM_014767	CH471058
	NM_000953	NM_001048183	NM_001165964
	AL834372	NM_001160364	AK293759
	AK123953	NM_001160302	X65362
	NM_018168	NM_001165928	NM_006920
	BC117405	NM_005109	AB093548
	NM_206852	NM_004798	AB093549
	NM_206857	NM_013320	AB098335
	NM_021136	NM_017780	AK299544
	BC056156	NM_003036	BC015034
	NM_145113	NM_001171653	CH471052
	NM_145113	NM_001165946	AC072039
	NM_002382	NM_017412	BE897340
	NM_145112	NM_017658	AK302163
	NM_020806	NM_020205	AC092991
	NM_020806	NM_000405	AK293012
	NM_001024218	NM_022465	AK298059
	NM_001024218	NM_015906	AK314243
	NM_182526	NM_015482	BC065531
	NM_182526	NM_001879	NM_181897
	NM_020715	NM_000451	AK316258
	BX648464	NM_014106	AL599266
	BX648137	NM_014683	NM_002718
	AK124787	NM_001220765	L12146
	AK123262	NM_002111	L07590
	NM_133509	NM_001136031	BC029409
	U30884	NM_001112800	AL389975
	NM_018373	NM_001134223	BC040158
	NM_003814	NM_001142568	EU831601
	BX537512	NM_033390	AC011471
	NM_021239	NM_001111112	AK093433
	AK094697	NM_001137554	AL040604
	AF416717	NM_139241	BC022027
	U40380	NM_001420	AY009107
	NM_005252	NM_017934	AK057412
	CR612516	NM_152787	AK302604
	NM_130469	NM_052916	NM_030924
	NM_024496	NM_001135659	BI561348
	NM_004796	NM_006162	EU831688
	NM_004796	NM_020918	DQ893988
	NM_138970	NM_001037553	AC104538
	NM_138970	NM_001242409	BC090046
	NM_001007023	NM_001145811	AK225862
	NM_001007023	NM_020156	AJ577571
	NM_000793	NM_005730	DQ890833
	NM_000793	NM_007011	AY358766
	NM_013989	NM_001110781	CH471139
	NM_013989	NM_213589	AL136854
	NM_152446	NM_021116	BK005200
	NM_152446	NM_001011666	BC005099
	NM_152446	NM_173642	AC079684
	NM_013231	NM_001202489	CH471111
	NM_000153	NM_182838	DQ895284
	NM_005197	NM_014906	BC022543
	U68723	NM_138444	NM_033114
	NM_004755	NM_001166271	DQ892091
	NM_032560	NM_001142275	BI666919
	BC072409	NM_001144995	BC010177
	AB095930	NM_024947	AK308244
	NM_152332	NM_012216	AB062361
	BX647828	NM_153442	AF137376
	NM_020818	NM_000217	AF137377
	AB037830	NM_005859	DB235418
	NM_023112	NM_001205317	AF423189
	BC014138	NM_001003712	AK295113
	CR607907	NM_001134673	AF423192
	AK131391	NM_020845	AY393863
	NM_002719	NM_001137675	AF423191
	NM_178586	NM_020778	AF423190
	NM_015156	NM_001135004	AL450364
	NM_002376	NM_022469	AL139814
	AF387637	NM_001199280	AL390783
	BX161395	NM_138396	AL600557
	AF465413	NM_152277	AL162054
	M80359	NM_001040633	U95019
	AF170723	NM_005779	BM312516
	BC047459	NM_138689	NM_001167945
	BC047459	NM_015726	AK296471
	BX640879	NM_001193489	AF465485
	NM_003257	NM_001206836	AK293837
	NM_175610	NM_080927	AL360231
	BC112921	NM_031891	AL353603
	AK128133	NM_001178137	NM_201570
	NM_005135	NM_004979	NM_201572
	NM_133647	NM_032827	NM_201597
	NM_001042497	NM_001040142	NM_201571
	NM_001042494	NM_001037165	AK293937
	NM_001042496	NM_001042599	DC352526
	BC033894	NM_006145	AK022426
	NM_001042495	NM_001195214	AK307526
	AL137686	NM_001033602	CH471072
	AK097551	NM_001012393	AK021994
	NM_181077	NM_012401	AL119895
	BX648575	NM_001145648	AY675092
	NM_001023567	NM_001204284	AY675091
	AK097551	NM_015020	AB208917
	AK125017	NM_025179	NM_000724
	AK125017	NM_015206	AL599294
	CR612493	NM_052874	AK307800
	NM_032499	NM_001099695	AY393862
	NM_152453	NM_014938	AY393861
	NM_152594	NM_013304	AY393860
	NM_033510	NM_016076	DC307859
	AK128403	NM_004719	AK299873
	NM_015289	NM_001164579	AL450384
	AF280814	NM_144653	BC136409
	NM_014659	NM_012309	AK310943
	NM_014659	NM_001082967	S60415
	NM_001024463	NM_001142546	AY027895
	NM_001024463	NM_014747	AY027894
	BC057395	NM_198993	AK128769
	BC057395	NM_001104631	AY027893
	AB002375	NM_004976	AK311694
	AB002375	NM_003458	AF285239
	BX538022	NM_017514	AY393858
	BX538022	NM_000461	NM_201593
	NM_138423	NM_014028	AY393859
	NM_177974	NM_001018067	NM_201596
	NM_003758	NM_000176	NM_201590
	CR606839	NM_153252	AY027898
	NM_013309	NM_002336	AY027897
	BX647197	NM_032552	AY027896
	AK002075	NM_000332	AL359823
	NM_016132	NM_144993	AK313740
	AK023133	NM_001025580	BC044575
	CR621462	NM_001197026	CR590727
	NM_020234	NM_001101372	CR599172
	BC093073	NM_001004342	AK296799
	AF168717	NM_145175	AK300295
	NM_007347	NM_001167674	NM_015836
	NM_014548	NM_203301	BC039889
	NM_006628	NM_001024401	AL590288
	BC100015	NM_004501	NM_201263
	AL136634	NM_178566	AL139420
	NM_017661	NM_030915	AJ242739
	NM_001002843	NM_001405	CR621696
	AY333779	NM_003600	AK223197
	NM_001018103	NM_001172735	CH471122
	NM_170697	NM_182969	BC021722
	NM_003888	NM_001100819	BM834499
	NM_170696	NM_001202485	AK299547
	NM_004330	NM_001160300	BX640600
	AL833318	NM_001018039	CR611124
	BC035094	NM_021914	BM843807
	NM_016530	NM_057175	D32076
	NM_022048	NM_020526	EU161101
	NM_194272	NM_004579	U10339
	NM_006660	NM_002238	BC041599
	AB046848	NM_001174072	AK289437
	NM_020962	NM_003601	NM_005363
	BC040203	NM_001040712	BC067731
	NM_197960	NM_006166	CR595748
	NM_130434	NM_000486	U10691
	NM_197961	NM_002855	AF002997
	NM_017743	NM_000719	NM_175868
	NM_004663	NM_005184	DQ895040
	NM_032445	NM_005458	AK292384
	BC126313	NM_020182	DQ891850
	NM_001008224	NM_001097620	AK223519
	NM_018003	NM_001142505	BC017389
	NM_145204	NM_006713	NM_005362
	NM_005477	NM_015351	BC000340
	NM_138967	NM_015332	U03735
	AK127480	NM_178562	BC016803
	AK056438	NM_001135179	BC005963
	AL834226	NM_004093	CR542020
	AK127658	NM_020734	U82671
	NM_015206	NM_012288	AF002997
	NM_015206	NM_001204106	BC011744
	AL110097	NM_001007466	CR541768
	NM_022566	NM_006549	CR541774
	NM_014630	NM_015073	CR541767
	NM_003870	NM_014844	AK292334
	NM_006011	NM_004770	CH471111
	BC096205	NM_001164444	AB075515
	AL831995	NM_002264	BC048299
	BC013437		AK023179
	AB208985		AK095582
	NM_005587		NM_023071
	Y16312		AC009246
	NM_001080524		AL833614
	NM_001116		CN421379
	NM_015246		AK023202
	CR606461		AC125611
	NM_000833		BC032441
	AB209695		AC078826
	BC117131		BX648916
	NM_014015		CR613910
	NM_018427		BC017767
	NM_015092		AK024678
	AB209632		DB305045
	NR_002594		CR608108
	NM_016025		AK125761
	NM_001077180		AK027349
	NM_001802		AC010092
	AY498718		DQ892715
	NM_022097		BC007770
	AK025061		BG034906
	NM_001042483		BC001408
	NM_012385		AK225810
	NM_001770		CH471058
	AK127701		AK027202
	BC059173		AK296698
	AK098777		NM_015530
	NM_052874		AK023201
	NM_024006		AK315508
	NM_206824		AK023082
	AF176924		AK298771
	NM_005353		AK298020
	AL832197		AL117430
	AL832197		AI052563
	BC117243		DQ895965
	BC068290		AK293640
	BC045579		AF271376
	NM_001001436		AF271375
	NM_153261		AF271374
	AK095420		AF271373
	NM_002968		AL713046
	AK027006		CH471052
	NM_025134		AF271379
	NM_025134		AF271378
	AY243500		AF271377
	AY243500		AF173155
	AB002306		AW963481
	AB002306		AC068764
	DQ059482		AF271372
	DQ059482		AF271371
	NM_001012398		AF271370
	NM_022476		AF271363
	AK222743		NM_016247
	AK026552		AF271365
	AB023222		AF271364
	NM_015272		AF271367
	NM_032940		AF271366
	NM_024860		AF271369
	BC022451		AF271368
	NM_001795		AF157624
	NM_144673		AC093008
	NM_005182		BC144092
	NM_001014435		BC156945
	NM_013304		BC156202
	NM_012320		AK131017
	AK127898		BC032514
	NM_030579		AK054647
	AK055122		NM_003431
	NM_001030007		S54641
	AK128078		BC096349
	NM_018124		AL390728
	AK094930		CH471148
	BX648429		BC099661
	NM_001451		BC096351
	NM_001080950		BC096350
	NM_001080950		BC013605
	NM_033375		AF104015
	NM_033375		CH471091
	NM_001080779		AF104014
	NM_001080779		CR610336
	AB120364		Z36531
	NM_152346		BC073986
	BC000229		AF468959
	NM_024039		GQ129349
	NM_004422		AK312672
	NM_001307		BC017813
	AJ011497		AC007000
	NM_004112		GQ129350
	NM_004112		AK222999
	CR597907		DB247183
	CR597907		NM_006682
	AK122971		BC033820
	NM_020899		CH236949
	NM_173728		CH471089
	NM_173728		BC093823
	AB020722		AK292849
	AB020722		AK310861
	NM_014859		AK314039
	NM_006041		AF305210
	NM_016078		NM_022127
	CR618827		AL353787
	NM_014683		AL356134
	BC043529		AK304406
	BC043529		BC093821
	NM_015626		AL136942
	NM_134265		AI079853
	NM_174887		AK075326
	CR612328		AJ276485
	BC038094		NM_018407
	AK095569		AP003357
	AK095569		AK311377
	NM_018182		BC038117
	NM_018182		AF317417
	NM_001077498		AY057051
	NM_001077498		CR623862
	NM_001304		AM392726
	NM_001304		AY198226
	NM_001304		CH471060
	NM_015355		AY219176
	NM_015355		AY219177
	BC018583		AF527412
	BC018583		CR624328
	NM_015194		AM393691
	NM_005623		AP002906
	BC021238		CR594459
	CR625084		BC014129
	NM_004774		BC031021
	NM_006160		CR618053
	NM_001254		AY261384
	NM_005801		AP001453
	NM_005801		DQ514553
	CR615866		CH471076
	CR615866		BC093720
	NM_152467		BC073956
	NM_139276		BC093722
	NM_003150		X51416
	L29277		CR624219
	BC017826		BC011528
	NM_178126		NM_004451
	NM_178126		L38487
	NM_005440		BC063795
	AK124339		EU446471
	NM_005497		BC033701
	NM_001080383		BC007915
	AK127707		BC092470
	NM_199262		DQ894957
	NM_006546		AF330041
	NM_198376		AF161471
	NM_018896		AK096503
	NM_198382		AL159972
	NM_198379		AF312866
	NM_198388		AF312868
	NM_198387		AF312867
	NM_198385		AK291397
	NM_198377		AF312869
	NM_198384		AL160032
	NM_198380		AK094419
	NM_198386		AI949908
	NM_198396		CH471093
	NM_198378		BF515580
	NM_198383		AF113122
	DQ494463		AK126412
	DQ494467		AL138713
	DQ494461		CQ834616
	DQ494474		NM_007249
	DQ494471		AL356319
	DQ494470		AJ243274
	DQ494457		DB125574
	DQ494479		BC019680
	DQ494460		AL139036
	DQ494473		DQ891773
	DQ494476		AF312871
	DQ494472		AF312870
	NM_017643		AL158054
	NM_178509		AF312872
	NM_002126		NM_019090
	AK074289		BC109122
	NM_004687		AL451083
	NM_014906		AB037804
	NM_001005404		AK290216
	NM_024612		CH471098
	NM_024612		BC036663
	NM_003161		NM_198484
	CR604237		AK127181
	NM_020198		CR749268
	NM_181656		EU446630
	NM_002758		BC101619
	NM_000346		AK074366
	NM_006678		DA282973
	NM_144677		NM_001098414
	NM_198955		BC113415
	BC063862		AC122683
	BC039613		DB480668
	NM_003255		BX649009
	NM_005433		BX486063
	M15990		AL603752
	BC041875		CH471100
	NM_015208		AK298851
	NM_015208		BM723962
	AL834204		CA397450
	AL834204		AL513312
	AY533564		AL391216
	AY533564		AY388461
	AB073645		AY528719
	AK095053		AY388460
	NM_002828		NM_001134285
	NM_181481		NM_206595
	NM_181481		NM_206594
	NM_181482		CR749497
	NM_181482		AB307715
	NM_001003674		AF117255
	NM_001003674		AF094518
	NM_001003675		AL512626
	NM_001003675		BC064700
	BC066971		EU832555
	BC066971		AB020639
	NM_004338		NR_024099
	NM_004338		EU832476
	NM_181483		AK291028
	NM_181483		AF058291
	NM_020774		AY388457
	NM_020774		BU752915
	NM_020774		AK291647
	BC036074		AY388456
	NM_018439		AY388459
	NM_001007559		AY388458
	NM_001007559		BX647076
	NM_005637		NM_001438
	NM_005637		BC008218
	AF332473		CF594270
	NM_031422		AK001811
	NM_024423		AL445650
	NM_001941		EU446472
	NM_001944		AL512650
	BX538327		AC096635
	NM_016271		AC096634
	NM_016271		AK131193
	NM_198128		AA167816
	NM_198128		AK290945
	BC038440		AB362218
	NM_020474		AK296750
	BC000225		BF372979
	CR590094		NM_014616
	NM_018170		AK304855
	NM_145055		AL133061
	NM_001008239		CH471052
	AK055997		AK093727
	AK074561		BX537779
	AK057232		BC148558
	BX647229		AF156548
	BC041860		BC010630
	NM_004671		BX489704
	NM_021127		AC069431
	BC032663		BC033880
	NM_173557		BI861412
	NM_017742		AC092953
	NM_017742		AB023173
	AK098132		BC042180
	AK098132		BU431705
	NM_000633		DA339729
	NM_000633		CH471064
	M13994		AK294554
	M13994		AK311048
	NM_004232		BC021026
	NM_175907		CR749258
	NM_005786		AK001131
	AK127042		AK097449
	AK126293		AK301978
	NM_007345		AL834426
	AK097757		AF034803
	NM_006162		AK308398
	NM_172388		NM_003621
	NM_172387		DQ891630
	NM_172389		AC107884
	NM_002819		BC031865
	NM_031990		DQ894820
	NM_031991		AC104237
	NM_175847		AK293669
	CR607326		AK296718
	M65214		BC021714
	M24405		AK025337
	NM_003200		DQ894062
	BC110580		BC036733
	M31222		NM_014079
	NM_020170		CH471052
	BC003076		DQ890911
	NM_001419		AB029254
	AK097685		AC063919
	NM_032281		BX649049
	NM_001420		CT002019
	NM_020714		AL163973
	U18760		BM978769
	NM_152919		BC024919
	NM_013447		AK022722
	NM_152920		AK301447
	NM_152916		CH471078
	NM_152918		BX248028
	NM_152921		AK093789
	NM_152917		AL355112
	NM_000896		AL390798
	AF054821		AL359400
	NM_005370		BP274976
	AB029007		NM_025152
	NM_014910		AK295326
	NM_014910		BX648419
	NM_014910		AK316445
	AL713775		AK290350
	AL713775		BC113427
	AL713775		CH471077
	NM_032139		NM_006526
	NM_014270		AF041259
	AB033548		AL157838
	BC029802		CR598126
	NM_015578		BC039055
	NM_015578		BC066652
	AB069974		NM_001141972
	AK127401		BX537862
	AK127401		BC008485
	NM_001037		AK125017
	AK055779		CR622071
	NM_001626		AC015994
	AF324063		NM_080650
	NM_020971		AC019288
	NM_006247		AL833427
	CR609801		DB250468
	NM_018273		AK094007
	AK123179		CH471125
	NM_017805		AL593848
	NM_052884		AK304524
	AB208930		DB165724
	CR592222		AK311325
	AK024074		NM_017586
	AF086165		DA699497
	NM_000641		CH471090
	NM_176820		AJ011373
	NM_003108		AL137319
	NM_003108		BC030558
	NR_003094		AK075416
	NR_003092		AK075548
	NR_003093		AY358452
	NM_198256		CQ782808
	NR_003095		CS051397
	NM_001006657		CS051223
	NM_020779		NM_001135775
	AB033066		AK298820
	AK125718		AK074852
	NM_033505		AK296343
	NM_032434		AL359586
	BC015707		BC029527
	BC043221		CR749731
	NM_206876		FJ695210
	NM_002709		AK126856
	NM_016061		NM_152914
	CR622707		BC044645
	AK025730		AC087294
	CR612144		CH471210
	BC047237		AC112187
	NM_014946		AC008919
	NM_199436		BC037386
	NM_032312		BC105789
	AK096187		AL834477
	NM_015475		AK225188
	NM_005813		NM_024615
	NM_006449		AC022441
	NM_021097		BC075801
	AB209075		AM393004
	AF108388		AK024961
	BX648299		AK298680
	AK124893		AK289369
	NM_172069		CH471123
	NM_139279		AK314466
	CR749562		DC343081
	NM_025133		AK310463
	NM_018084		AC005157
	NM_004105		BX537512
	NM_001039348		AC005857
	NM_001039349		AY309099
	NM_001080433		AK313481
	NM_018014		L40394
	NM_138559		AY309098
	NM_001001521		AY309097
	NM_006759		AF107620
	CR749701		BC113572
	AK124436		AF156932
	NM_001005739		AF465719
	NM_016516		AF465718
	NM_004161		AF073921
	NM_004161		AF073920
	AM392684		AF465711
	AM392684		AF465712
	AK055927		AF465713
	AK055927		AF465714
	BC036511		AF465715
	BC036511		AF465716
	NM_006857		AF465717
	CR591484		AF107619
	NM_002357		NM_004296
	NM_002357		AY309100
	NM_003236		AK294895
	BC005308		AF465727
	NM_201647		AK302319
	NM_006463		AF465725
	NM_213622		AF465726
	NM_024993		AB209462
	BC098301		AF465723
	NM_001013649		AF465724
	NM_172101		AF465721
	AK126032		AF465722
	AK056042		AF465720
	NM_004854		AK125540
	NM_006267		BC104877
	NM_198581		AC005533
	NM_198581		AC005477
	NM_198581		AK294486
	NM_198581		CH471061
	NM_198581		BC143699
	NM_153712		AC005226
	BX649144		AC005227
	NM_173170		AC004828
	NM_012275		AC005993
	NM_013952		BX479127
	NM_003466		CH471075
	NM_013951		AF158255
	NM_013953		DB238428
	NM_013992		AK304399
	AK056355		D79999
	BC036699		AF057160
	NM_016133		AL359763
	AK021692		CV574448
	NM_004622		CA308288
	AK091915		NM_006437
	NM_207363		BC017815
	NM_207363		BC167791
	NM_207481		NM_015481
	NM_207481		BC029752
	NM_001080427		AC078778
	NM_018557		AY461717
	BC061699		DB116264
	BC043549		CH471054
	M93415		AK092724
	NM_001616		AK296564
	NM_194317		NM_001130967
	BC047013		NM_001130968
	NM_052905		AK315613
	NM_052905		CR599917
	AK131316		AK024404
	AK131316		AF304052
	NM_173172		AL117462
	AK027840		AC079313
	AK027840		CR457327
	NM_001105		X68985
	BC036748		DA104709
	NM_022826		DA637609
	AL833651		AC007638
	NM_002349		AK315079
	NM_002054		NM_002126
	BX648994		AK290043
	BX537877		AK295726
	NM_014900		M95585
	BC071588		M95586
	AK225849		AA021027
	NM_001040142		AK074289
	NM_021007		CR541672
	NM_001040143		CH471109
	NM_006920		AF035305
	NM_013233		BC036093
	NM_013233		BC144151
	AL117430		BC034466
	NM_015530		CH471070
	AK225810		AK295092
	AK027202		CH236950
	NM_012290		AC018644
	AK090779		BC126331
	NM_002610		AK299132
	NM_016653		BC013912
	NM_194247		AC009220
	NM_001077196		AK300807
	NM_016953		NM_001144920
	NM_001077197		AL137393
	NM_002500		NM_024926
	BX647818		AI375270
	CR626671		AK022633
	NM_006287		AK293444
	CR626209		BP315162
	AK055718		BC130339
	NM_016315		NM_001144923
	BC068525		CH471075
	BC047413		CR746503
	AK058144		BC103978
	AF097492		D14838
	NM_014905		BC069692
	CR749593		AK290792
	AF097493		AL139378
	AL832659		NM_002010
	NM_001031716		BC103979
	CR620561		AK095571
	NR_002769		AY682094
	CR749813		AK307576
	NM_020342		AC078889
	CR749424		AK295565
	NM_020760		AC078888
	BC046140		NM_021150
	AK056638		AK095519
	NM_015265		AC022508
	AB209376		AC090710
	NM_001159		BC115394
	NM_173822		AJ133439
	NM_173822		BC115393
	AL832346		BC029871
	AL832346		AC122686
	AL832234		AC135251
	AL832234		BU161770
	AK124184		AI493944
	AK091710		NM_003342
	NM_001204		D78514
	NM_173511		CQ840929
	NM_173511		AC116910
	NM_138468		BT007416
	AY032876		BC017006
	NM_024744		CR622319
	NM_006139		BI601205
	AF222341		AC087742
	NM_005235		BC002775
	NM_005235		BC026288
	NM_001042599		AK313059
	NM_001042599		BT008255
	AY008294		BG703127
	AY587062		CH471108
	AY587065		CD250951
	NM_016260		CR623407
	NM_001079526		AK300291
	CR615546		NM_001098403
	CR604406		NM_001098402
	NM_018441		AL562200
	NM_015488		CH471079
	NM_022572		CA397608
	AK223398		AK308179
	NM_007127		CR933655
	NM_181457		CR594540
	NM_181458		AB190374
	NM_181460		AB190373
	NM_181461		AB190372
	BC114363		BC063290
	NM_001039569		CR610383
	NM_020830		BM893936
	NM_003590		AB033053
	AF250396		AP001620
	NM_014689		BP230048
	NM_016289		AP001619
	AF134480		AB041015
	AY758240		BI767542
	AF115510		NM_020727
	NM_033129		AB041014
	AK095499		AP001745
	NM_014731		AI291220
	BC038860		D63643
	AL833069		U91932
	AL833069		CR614149
	NM_019593		AK126876
	NM_019593		AC026449
	NM_021156		CR623389
	NM_015192		AK124911
	NM_012261		CR450341
	NM_000214		BC012614
	NM_018327		CR604745
	NM_018327		DQ891198
	NM_198391		BC000804
	NM_013281		CR615273
	BC034984		BT009833
	BC110317		BI600357
	NM_024704		CR596799
	NM_020689		NM_001284
	NM_006192		X99458
	NM_024893		CR612748
	NM_004798		DQ894381
	NM_015338		CR595287
	AF069747		CR599187
	AF013970		AC010282
	AK124388		CR591574
	NM_031231		AK311843
	NM_031232		CR601773
	CR614917		CH471086
	CR617645		BX647735
	NM_176812		CH471077
	NM_152838		AF348207
	NM_006047		AL357374
	AB018308		AK090798
	NM_016436		BC016948
	NM_005417		AF258787
	NM_198291		AY027523
	AK074498		BC006415
	BC071704		BX643875
	NM_006698		AY134747
	NM_005386		BC022933
	NM_181689		AL078461
	BC040016		NM_016436
	NM_182970		BC062681
	NM_003404		BM906582
	NM_139323		AK314503
	NM_006282		BC080598
	NM_181659		AL356422
	NM_006534		AK054597
	BC122547		BC150178
	AB209863		AK097498
	NM_001316		BC093405
	AF053642		CR626433
	NM_004776		AL109965
	NM_003222		L09749
	NM_153360		CD690482
	AJ271337		CR626103
	NM_006602		BG778940
	NM_020062		BC048210
	AB044777		AF220416
	BC017446		AL558423
	CR626338		AL137330
	NM_003489		AK292333
	NM_003489		AY665469
	AK023825		NM_007211
	AK023825		AL122049
	AF239726		AY665468
	AF239726		DB055998
	NM_017447		BE440096
	AF523314		AB093206
	AF523313		AY665470
	AF523315		AY665471
	NM_024944		DB044325
	BC040319		CR456905
	NR_001458		AK290055
	NR_001458		U82396
	NM_052954		BC030021
	NM_007038		AC055707
	NM_001186		NM_001164747
	NM_206866		CH471094
	BC098395		NM_001164748
	NM_003895		AK021604
	NM_138927		BC040580
	BC046101		NM_001164746
	NM_172201		CR614365
	NM_001001890		CR609077
	CR622321		BC072014
	D89790		CR606600
	NM_001754		AK309996
	NM_130436		CR607838
	NM_001396		CR626307
	NM_130438		CH471059
	CR625629		BC038384
	CR601793		CR625314
	NM_020727		CR603229
	NM_020727		BC071708
	AB041015		DQ891609
	AB041015		BC018393
	CR933655		CR619575
	CR933655		CR593602
	AB041014		BC065571
	AB041014		CR606326
	NM_173354		CR613748
	AL117485		X96666
	DQ786190		BC010430
	NM_005207		CR617437
	BC033281		CR591111
	NM_021076		CR599843
	S66488		CR607423
	NM_000355		CN353145
	CR604069		CR603148
	BC011239		CR613480
	NM_030758		CR603575
	BC118914		BC070084
	CR613311		CR626201
	NR_002323		CR599304
	AK000625		M83234
	AK000749		BC098435
	AK057695		J03827
	AK027035		CR595367
	CR625165		CR605858
	NM_001031801		L28809
	NM_003405		NM_004559
	NM_003490		BC013838
	NM_133633		CR603903
	AB209684		Z70765
	NM_002473		M85234
	NM_002854		CR622381
	BC070085		CR611343
	NM_006855		M24070
	NM_145733		BC020164
	NM_019106		CR617386
	BC104184		CR618087
	BC047508		CR600196
	NM_014577		CR594786
	CR456408		DQ894802
	BC019348		AK311708
	AL365511		CR614014
	NM_175607		CR597479
	NM_175613		CR597183
	BC026119		CR623505
	NM_175612		BC000064
	NM_000844		CR618356
	NM_013343		AC098484
	NM_014850		CR590526
	NM_001033117		BC106045
	NM_003042		CR617953
	BC039529		CR626550
	NM_004625		BC015208
	NM_003043		BC002411
	AB209172		BC090038
	NM_015150		AK096911
	BC106930		BC065009
	NM_000461		NM_024325
	AK096628		CH471133
	AB012130		BC011862
	AB012130		AL133339
	AB012130		BC002897
	NM_003615		AL049650
	NM_003615		AK055734
	NM_003615		AF393369
	AF089726		AC093884
	AF089726		CH471063
	AF089726		BE856458
	NM_001003793		BC009606
	NM_001003792		BG177582
	BX640725		BC021898
	NM_015097		AK299026
	NM_003149		NM_001039569
	NM_002207		BG340480
	NM_001008392		AC012512
	NM_005808		AK025338
	NM_005108		AK304493
	AK022483		AL834538
	NR_003090		CH471055
	AK095180		AB046821
	AK095180		CR627321
	NM_005875		AF304450
	NM_001042646		AY358410
	NM_016305		BC115701
	NM_017719		AK022561
	CR749621		AK300106
	NM_032316		AK316436
	NM_004393		NM_007159
	BC074783		AC114480
	NM_003392		BC114627
	NM_015576		AC099777
	AL833913		AF100750
	NM_001080973		AK124200
	NM_017563		AK302934
	NM_007159		BC012222
	BC115701		CH471051
	BC114627		AY780788
	AF100750		AK096701
	AF304450		DQ323998
	BC075863		AL031781
	BX647166		AL356119
	BC131731		AK055085
	NM_003716		AJ420502
	NM_183394		BC019917
	NM_183393		AL050218
	AK096640		NM_206855
	NM_032505		GQ129383
	NM_007114		AF142417
	NM_003968		AF142418
	NM_198195		AK295235
	NM_198159		AW022136
	NM_198159		AF142419
	NM_198159		AK308784
	NM_198159		NM_206853
	NM_006722		NM_006775
	NM_006722		NM_206854
	NM_006722		AB067801
	NM_006722		AK027309
	NM_198177		AB067800
	NM_198177		AB067799
	NM_198177		AI146598
	NM_198177		AB067798
	NM_198178		CR626096
	NM_198178		AF272349
	NM_198178		AB067808
	NM_198178		BC008190
	NM_198158		AF142420
	NM_198158		AF142421
	NM_198158		AF142422
	NM_198158		CR611372
	NM_000248		EU832828
	NM_000248		EU832028
	NM_000248		BX648814
	NM_000248		D13628
	BX647682		AY121504
	NM_012234		CH471060
	NM_020872		AC091010
	NM_020872		AW069541
	AL834270		AP003480
	BC105999		AP000428
	NM_153184		NM_001146
	NM_016206		AL700429
	NM_005233		U83508
	NM_080927		BC152411
	DQ894997		EU831933
	AK123748		AY055342
	AK123737		AK300319
	BX648726		BC166662
	AB056106		BC029406
	NM_015429		BC152419
	NM_014415		AB084454
	BC031261		AK304717
	NM_175056		AY124380
	NM_198196		BC050545
	NM_005816		CR625523
	NM_001004196		GQ129290
	NM_005944		NM_199357
	AK129797		BC105788
	CR611430		AC123768
	NM_138939		BC071990
	NM_138940		AK310319
	AK057966		BC039563
	NM_025146		BC063444
	NM_001690		NM_014783
	NM_020754		AK316437
	NM_152305		NM_001039841
	NM_007085		D87717
	NM_173825		AC091057
	BC014589		CH471125
	NM_021082		GQ129289
	AK125626		AK303025
	AK128280		NM_173354
	CR620304		AI073528
	NM_002264		AB047786
	BC017463		CH471079
	AK026276		BC038504
	NM_024610		AK131076
	NM_022776		AP001047
	NM_015008		DQ892466
	NM_001017395		AP001046
	NM_003571		DQ895679
	NM_001042383		CF528907
	NM_001042400		AP001751
	NM_025180		BM840872
	NM_002718		BQ067763
	NM_181897		AI885827
	NM_006153		AC012066
	NM_001002026		BC167804
	NM_016369		AW811241
	NM_015396		CH471058
	AK001721		AW341595
	AK001882		AI870367
	AL096748		BC113878
	NM_024491		NM_052905
	NM_152282		AC093794
	NM_001037172		AI498522
	BC015444		BC114438
	NM_001080412		AW293867
	NM_019001		BU633028
	NM_001042604		AK094865
	CR749518		CD105119
	NM_002670		BC014343
	BC031083		M78344
	NM_001080415		AL834396
	BC111692		BC167159
[truncated: 7,961 more rows]

## Sheet: Coregulators for Validation
Pictar	Miranda/microRNA.org	Targetscan	miRDB	DIANA	MSKCC	GENE
		NM_001009999		NM_001009999		KDM1a
NM_012308	NM_012308				NM_012308	KDM2a/FBXL11/JHDM1A
	NM_014663	NM_014663	NM_014663			KDM4a/JMJD2A
	NM_006618	NM_006618	NM_006618		NM_006618	KDM5B/JARID1B
	NM_030647	NM_030647			NM_030647	KDM7A/JHDM1D
NM_004774	NM_004774	NM_004774	NM_004774		NM_004774	MED1
NM_006540	NM_006540	NM_006540	NM_006540	NM_006540		NCoA2
	NM_006534		NM_006534		NM_006534	NCoA3
	NM_015355	NM_015355	NM_015355		NM_015355	suz12
